# Supplementary material for: Graded Proteasome Dysfunction in Caenorhabditis elegans Activates an Adaptive Response Involving the Conserved SKN-1 and ELT-2 Transcription Factors and the Autophagy-Lysosome Pathway
Source: PLoS Genet. 2016 Feb 1;12(2):e1005823. doi: 10.1371/journal.pgen.1005823 (PMC4734690; doi:10.1371/journal.pgen.1005823)
Supplement: S1 Table — (XLSX) [file pgen.1005823.s001.xlsx]

## Sheet: 7-27-15 N2 vs rpn-10 Results
			no. of	restricted
		Genotype	subjects	mean	Std. Err.	[95% Conf.	Interval]		% increase
		N2	121	15.0456	0.255096	14.5456	15.5456
		rpn-10	120	19.378	0.414748	18.5651	20.1909		28.7951
		total	241	17.4069	0.299386	16.8201	17.9937

## Sheet: 7-27-15 N2 vs rpn-10 Lifetables
			Beg.				Std.
		Interval	Total	Deaths	Lost	Survival	Error	[95% Conf. Int.]
		N2
		9 10	121	9	10	0.9224	0.0248	0.8562	0.9589
		11 12	102	3	2	0.895	0.0287	0.8225	0.939
		13 14	97	26	2	0.6526	0.0457	0.5551	0.7338
		16 17	69	57	5	0.0932	0.0288	0.0468	0.159
		18 19	7	1	5	0.0725	0.0289	0.0292	0.1424
		20 21	1	1	0	0	.	.	.
		rpn-10
		6 7	120	1	0	0.9917	0.0083	0.9423	0.9988
		9 10	119	2	1	0.9749	0.0143	0.9243	0.9918
		11 12	116	3	2	0.9495	0.0201	0.891	0.977
		13 14	111	7	0	0.8896	0.0289	0.8175	0.9344
		16 17	104	24	5	0.6793	0.0435	0.5856	0.7562
		18 19	75	14	2	0.5508	0.0469	0.4542	0.6371
		20 21	59	24	2	0.3229	0.045	0.237	0.4115
		23 24	33	21	0	0.1174	0.0316	0.0645	0.1874
		25 26	12	8	0	0.0391	0.0191	0.0128	0.0897
		27 28	4	1	0	0.0294	0.0167	0.0079	0.0762
		30 31	3	3	0	0	.	.	.

## Sheet: 9-3-15 N2 vs rpn-10 Results
			no. of	restricted
		Genotype	subjects	mean	Std. Err.	[95% Conf.	Interval]		% increase
		N2	129	10.6977	0.246242	10.215	11.1803
		rpn-10	110	12.1862	0.210335	11.774	12.5985		13.915
		total	239	11.3823	0.171033	11.0471	11.7175

## Sheet: 9-3-15 N2 vs rpn-10 Lifetables
			Beg.				Std.
		Interval	Total	Deaths	Lost	Survival	Error	[95% Conf. Int.]
		N2
		7 8	129	27	0	0.7907	0.0358	0.7098	0.8514
		9 10	102	35	0	0.5194	0.044	0.43	0.6014
		12 13	67	38	0	0.2248	0.0368	0.1572	0.3
		14 15	29	25	0	0.031	0.0153	0.0102	0.072
		16 17	4	2	0	0.0155	0.0109	0.003	0.05
		19 20	2	2	0	0	.	.	.
		rpn-10
		7 8	110	4	0	0.9636	0.0178	0.906	0.9862
		9 10	106	16	5	0.8147	0.0374	0.7276	0.8762
		12 13	85	55	2	0.2813	0.0442	0.1985	0.3697
		14 15	28	17	0	0.1105	0.0312	0.0589	0.1803
		16 17	11	11	0	0	.	.	.

## Sheet: 9-30-15 RNAi Results
			no. of	restricted
		treatment	subjects	mean	Std. Err.	[95% Conf.	Interval]		% Change
		N2 - cont RNAi	102	13.0104	0.349086	12.3262	13.6946
		N2 - elt-2 RNAi	102	12.1749	0.317922	11.5518	12.798
		N2 - hsf-1 RNAi	110	9.21396	0.173102	8.87468	9.55323
		N2 - skn-1 RNAi	119	13.3357	0.290683	12.766	13.9055
		rpn-10 - cont RNAi	116	16.7155	0.415372	15.9014	17.5296		28.4779
		rpn-10 - elt-2 RNAi	120	15.0619	0.258383	14.5555	15.5684		23.7128
		rpn-10 - hsf-1 RNAi	120	10.7577	0.188213	10.3888	11.1266		16.7541
		rpn-10 - skn-1 RNAi	126	13.5872	0.242027	13.1129	14.0616		1.88606
		total	915	13.1258	0.129664	12.8716	13.3799

## Sheet: 9-30-15 RNAi Lifestable
		Beg.					Std.
		Interval Total		Deaths	Lost	Survival	Error	[95% Conf. Int.]
		N2 - cont RNAi
		3 4	102	0	1	1	0	.	.
		5 6	101	8	4	0.9192	0.0274	0.8449	0.9587
		8 9	89	6	13	0.8523	0.0365	0.7631	0.9099
		10 11	70	7	3	0.7652	0.0453	0.6619	0.8407
		12 13	60	14	6	0.5773	0.0554	0.4613	0.677
		15 16	40	33	2	0.0888	0.0344	0.0364	0.1705
		17 18	5	5	0	0	.	.	.
		N2 - elt-2 RNAi
		5 6	102	4	5	0.9598	0.0197	0.8964	0.9847
		8 9	93	14	2	0.8137	0.0396	0.7207	0.8784
		10 11	77	14	1	0.6648	0.0484	0.5604	0.7499
		12 13	62	27	0	0.3753	0.05	0.2783	0.472
		15 16	35	26	1	0.0925	0.0302	0.0444	0.162
		17 18	8	8	0	0	.	.	.
		N2 - hsf-1 RNAi
		5 6	110	1	1	0.9909	0.0091	0.9369	0.9987
		8 9	108	59	3	0.4419	0.0479	0.3467	0.5328
		10 11	46	36	0	0.0961	0.0288	0.0492	0.1616
		12 13	10	5	0	0.048	0.0209	0.0179	0.1012
		15 16	5	5	0	0	.	.	.
		N2 - skn-1 RNAi
		8 9	119	17	11	0.8502	0.0335	0.7702	0.9041
		10 11	91	13	0	0.7288	0.0424	0.6353	0.802
		12 13	78	13	4	0.6041	0.0472	0.5052	0.6894
		15 16	61	48	1	0.1248	0.0329	0.0694	0.1973
		17 18	12	11	0	0.0104	0.0103	0.0009	0.0507
		22 23	1	1	0	0	.	.	.
		rpn-10 - cont RNAi
		5 6	116	5	0	0.9569	0.0189	0.8995	0.9818
		8 9	111	4	0	0.9224	0.0248	0.8562	0.9589
		10 11	107	6	0	0.8707	0.0312	0.7947	0.9199
		12 13	101	7	0	0.8103	0.0364	0.7264	0.8708
		15 16	94	16	0	0.6724	0.0436	0.5789	0.7496
		17 18	78	32	0	0.3966	0.0454	0.3076	0.484
		19 20	46	20	0	0.2241	0.0387	0.1533	0.3035
		22 23	26	25	0	0.0086	0.0086	0.0008	0.0427
		24 25	1	1	0	0	.	.	.
		rpn-10 - elt-2 RNAi
		5 6	120	1	0	0.9917	0.0083	0.9423	0.9988
		8 9	119	6	0	0.9417	0.0214	0.8815	0.9718
		10 11	113	2	2	0.9249	0.0241	0.8606	0.9602
		12 13	109	17	4	0.7779	0.0385	0.6912	0.843
		15 16	88	43	0	0.3978	0.0459	0.3079	0.4861
		17 18	45	33	0	0.1061	0.0289	0.058	0.1707
		19 20	12	12	0	0	.	.	.
		rpn-10 - hsf-1 RNAi
		5 6	120	3	12	0.9737	0.015	0.9206	0.9914
		8 9	105	16	5	0.8217	0.0371	0.7347	0.8824
		10 11	84	32	3	0.503	0.0496	0.4024	0.5953
		12 13	49	44	0	0.0513	0.0223	0.0191	0.1077
		15 16	5	5	0	0	.	.	.
		rpn-10 - skn-1 RNAi
		5 6	126	2	2	0.984	0.0112	0.9375	0.996
		8 9	122	2	2	0.9677	0.0159	0.9163	0.9878
		10 11	118	10	0	0.8857	0.0288	0.8147	0.9307
		12 13	108	45	0	0.5167	0.0452	0.4247	0.601
		15 16	63	46	2	0.1333	0.031	0.08	0.2005
		17 18	15	12	1	0.023	0.0143	0.0055	0.065
		19 20	2	1	0	0.0115	0.0108	0.0012	0.0521
		22 23	1	1	0	0	.	.	.

## Sheet: 10-5-15 RNAi Results
			no. of	restricted
		treatment	subjects	mean	Std. Err.	[95% Conf.	Interval]		% Change
		N2 - cont RNAi	120	11.1017	0.29062	10.5321	11.6713
		N2 - elt-2 RNAi	120	10.3602	0.284181	9.8032	10.9172
		N2 - hsf-1 RNAi	120	9.67297	0.184796	9.31078	10.0352
		N2 - skn-1 RNAi	124	12.326	0.313987	11.7106	12.9414
		rpn-10 - cont RNAi	113	13.7163	0.346043	13.0381	14.3945		23.5514
		rpn-10 - elt-2 RNAi	119	13.2927	0.25223	12.7983	13.7871		28.3055
		rpn-10 - hsf-1 RNAi	121	9.85562	0.161974	9.53815	10.1731		1.88817
		rpn-10 - skn-1 RNAi	120	11.6333	0.217231	11.2076	12.0591		-5.61935
		total	957	11.5061	0.104582	11.3011	11.711

## Sheet: 10-5-15 RNAi Lifetable
		Beg.					Std.
		Interval Total		Deaths	Lost	Survival	Error	[95% Conf. Int.]
		N2 - cont RNAi
		3 4	120	1	0	0.9917	0.0083	0.9423	0.9988
		5 6	119	2	0	0.975	0.0143	0.9245	0.9919
		8 9	117	31	4	0.7122	0.0417	0.6214	0.785
		10 11	82	35	0	0.4082	0.0456	0.3184	0.4958
		12 13	47	17	1	0.259	0.0409	0.1829	0.3414
		15 16	29	23	1	0.05	0.0207	0.0197	0.1018
		17 18	5	3	0	0.02	0.0137	0.004	0.0624
		19 20	2	2	0	0	.	.	.
		N2 - elt-2 RNAi
		3 4	120	4	0	0.9667	0.0164	0.9136	0.9874
		5 6	116	13	0	0.8583	0.0318	0.782	0.9094
		8 9	103	15	7	0.7289	0.041	0.6389	0.8
		10 11	81	25	0	0.504	0.0469	0.4089	0.5915
		12 13	56	43	0	0.117	0.0304	0.0658	0.1842
		15 16	13	12	0	0.009	0.009	0.0008	0.0445
		17 18	1	1	0	0	.	.	.
		N2 - hsf-1 RNAi
		3 4	120	3	0	0.975	0.0143	0.9245	0.9919
		5 6	117	3	0	0.95	0.0199	0.8921	0.9772
		8 9	114	26	14	0.7192	0.0422	0.6268	0.7924
		10 11	74	58	0	0.1555	0.0356	0.0936	0.2317
		12 13	16	13	1	0.0251	0.0156	0.0059	0.0709
		15 16	2	2	0	0	.	.	.
		N2 - skn-1 RNAi
		3 4	124	1	0	0.9919	0.008	0.9441	0.9989
		5 6	123	8	0	0.9274	0.0233	0.8652	0.9616
		8 9	115	11	0	0.8387	0.033	0.7613	0.8928
		10 11	104	21	0	0.6694	0.0422	0.5791	0.7445
		12 13	83	29	1	0.4341	0.0446	0.3457	0.5191
		15 16	53	42	3	0.0801	0.0249	0.0402	0.1375
		17 18	8	7	0	0.01	0.0099	0.0009	0.0485
		22 23	1	1	0	0	.	.	.
		rpn-10 - cont RNAi
		3 4	113	5	0	0.9558	0.0193	0.897	0.9813
		5 6	108	3	0	0.9292	0.0241	0.8634	0.964
		10 11	105	9	0	0.8496	0.0336	0.7692	0.9037
		12 13	96	26	2	0.617	0.0459	0.5205	0.6998
		15 16	68	45	0	0.2087	0.0387	0.1387	0.2886
		17 18	23	13	2	0.0854	0.027	0.0422	0.1477
		19 20	8	8	0	0	.	.	.
		rpn-10 - elt-2 RNAi
		3 4	119	1	3	0.9915	0.0085	0.9411	0.9988
		5 6	115	2	2	0.9741	0.0148	0.9218	0.9916
		8 9	111	4	4	0.9383	0.0226	0.875	0.9701
		10 11	103	12	1	0.8285	0.0359	0.7443	0.887
		12 13	90	28	2	0.5678	0.0476	0.4693	0.6549
		15 16	60	53	1	0.062	0.0235	0.0264	0.1192
		17 18	6	6	0	0	.	.	.
		rpn-10 - hsf-1 RNAi
		3 4	121	4	0	0.9669	0.0163	0.9143	0.9875
		5 6	117	1	0	0.9587	0.0181	0.9036	0.9826
		8 9	116	14	0	0.843	0.0331	0.7649	0.8968
		10 11	102	82	3	0.1552	0.0332	0.097	0.2258
		12 13	17	16	0	0.0091	0.0091	0.0008	0.0449
		15 16	1	1	0	0	.	.	.
		rpn-10 - skn-1 RNAi
		3 4	120	2	0	0.9833	0.0117	0.935	0.9958
		5 6	118	2	0	0.9667	0.0164	0.9136	0.9874
		8 9	116	2	0	0.95	0.0199	0.8921	0.9772
		10 11	114	41	0	0.6083	0.0446	0.5151	0.6891
		12 13	73	47	5	0.2028	0.0372	0.1354	0.2799
		15 16	21	21	0	0	.	.	.
