# Supplementary material for: Graded Proteasome Dysfunction in Caenorhabditis elegans Activates an Adaptive Response Involving the Conserved SKN-1 and ELT-2 Transcription Factors and the Autophagy-Lysosome Pathway
Source: PLoS Genet. 2016 Feb 1;12(2):e1005823. doi: 10.1371/journal.pgen.1005823 (PMC4734690; doi:10.1371/journal.pgen.1005823)
Supplement: S2 Table — (XLSX) [file pgen.1005823.s002.xlsx]

## Sheet: Upregulated Genes
Gene	WB Gene ID	Unadjusted P-value	FDR	log2FC
abu-4	WBGene00000027	1.6641e-05	0.018604	5.74501
arx-5	WBGene00000203	0.000154344	0.045507	0.347335
atg-16.2	WBGene00019427	8.34362e-05	0.03713	1.31127
B0228.9	WBGene00015066	0.000104354	0.039252	5.60345
B0511.11	WBGene00015236	3.5512e-06	0.0049325	4.14511
C01G5.6	WBGene00015308	0.000141506	0.042862	0.808971
C06A1.8	WBGene00045148	0.000103052	0.039252	7.90144
C16A11.2	WBGene00015815	0.000177464	0.048418	0.725571
C16C8.17	WBGene00015854	3.12128e-05	0.026012	5.74501
C18H2.5	WBGene00015992	2.04186e-05	0.021271	6.52214
C24H12.10	WBGene00016079	8.35319e-08	0.00014726	5.60345
C30E1.4	WBGene00016253	4.98294e-05	0.031264	5.74501
C33D9.9	WBGene00007902	0.000159062	0.046438	1.00402
C37A5.6	WBGene00014700	9.45042e-07	0.001547	5.60345
C41C4.1	WBGene00008050	0.000127189	0.042479	1.48016
C41G7.7	WBGene00008064	0.000104354	0.039252	5.60345
C44B7.2	WBGene00016624	9.66742e-06	0.011976	0.394402
C47E8.6	WBGene00008144	0.000114591	0.042256	2.83782
C52A10.3	WBGene00016864	0.000124325	0.042479	1.92924
cav-2	WBGene00000302	0.000144009	0.042862	1.64336
cct-5	WBGene00000380	2.5924e-05	0.02544	0.423726
ceh-81	WBGene00018434	8.35319e-08	0.00014726	5.60345
cir-1	WBGene00018892	0.00014368	0.042862	0.549469
ckb-3	WBGene00000513	8.35319e-08	0.00014726	5.60345
col-9	WBGene00014700	0.000104354	0.039252	5.60345
cps-6	WBGene00000787	9.24215e-05	0.039252	1.02585
cut-1	WBGene00000851	7.52971e-05	0.035671	6.58854
dhs-8	WBGene00000972	5.82209e-05	0.031708	3.40635
dss-1	WBGene00022492	4.52712e-05	0.031264	1.19714
E04F6.16	WBGene00045095	4.98294e-05	0.031264	5.74501
end-3	WBGene00001311	5.39548e-05	0.031264	2.8672
F02E9.9	WBGene00008532	0.000172851	0.047814	0.720677
F13D12.5	WBGene00008740	0.000120513	0.042479	0.446742
F13H8.8	WBGene00017441	3.902e-05	0.030314	4.81
F18A12.1	WBGene00017550	4.98294e-05	0.031264	5.74501
F19B6.3	WBGene00008949	5.52728e-05	0.031264	1.1735
F20A1.4	WBGene00017616	0.000104354	0.039252	5.60345
F22E5.15	WBGene00005567	1.52412e-06	0.0024089	6.7315
F22E5.18	WBGene00005571	3.12128e-05	0.026012	5.74501
F32A11.1	WBGene00009307	0.000140666	0.042862	0.510324
F32B4.1	WBGene00009312	0.000104354	0.039252	5.60345
F35G12.12	WBGene00009445	0.000154881	0.045507	0.95581
F37B4.10	WBGene00018140	0.000213585	0.053906	0.557175
F39B2.3	WBGene00009554	0.000122139	0.042479	0.97007
F44F1.3	WBGene00009695	0.000194613	0.050973	6.52214
F55F10.3	WBGene00050916	0.000104354	0.039252	5.60345
F59A6.8	WBGene00003460	3.40065e-05	0.027346	5.74501
fbxa-6	WBGene00008352	5.96749e-08	0.00014726	11.3289
fbxb-9	WBGene00007447	3.12128e-05	0.026012	5.74501
fipr-11	WBGene00008244	8.35319e-08	0.00014726	5.60345
fipr-17	WBGene00012965	8.35319e-08	0.00014726	5.60345
gst-12	WBGene00001760	0.000140095	0.042862	1.91438
gst-16	WBGene00001764	0.000168522	0.047681	2.21428
H25K10.4	WBGene00010413	7.55978e-05	0.035671	3.63014
H27M09.5	WBGene00019248	9.50898e-05	0.039252	6.52214
hpo-29	WBGene00021754	0.000104476	0.039252	0.465843
hpo-32	WBGene00015313	7.22869e-05	0.035671	0.730709
K10B4.1	WBGene00019613	5.52728e-05	0.031264	1.1735
K10H10.7	WBGene00010763	8.35319e-08	0.00014726	5.60345
K11H12.5	WBGene00019661	0.000115237	0.042256	2.35651
lars-1	WBGene00003073	0.000134986	0.042479	0.815358
M04B2.8	WBGene00045319	0.000104354	0.039252	5.60345
M04F3.3	WBGene00019769	0.00012867	0.042479	1.56011
msp-79	WBGene00003466	1.4964e-05	0.017587	7.02841
ncr-2	WBGene00003562	5.88006e-05	0.031708	1.44243
ned-8	WBGene00003587	0.000179605	0.048426	0.659967
nhr-167	WBGene00008208	0.000143259	0.042862	6.58854
npl-4.2	WBGene00019121	8.59242e-06	0.01094	0.825789
oac-40	WBGene00019849	8.35319e-08	0.00014726	5.60345
pas-3	WBGene00003924	3.33063e-05	0.027261	0.960243
pas-6	WBGene00003927	0.000116314	0.042312	0.732726
pas-7	WBGene00003928	0.000178595	0.048426	0.912764
pbs-3	WBGene00003949	0.000132843	0.042479	0.860955
pbs-6	WBGene00003952	9.99108e-05	0.039252	0.961783
pbs-7	WBGene00003953	0.000196557	0.05119	0.961203
pmk-2	WBGene00004056	8.53219e-05	0.037604	2.54191
prmt-1	WBGene00013766	0.000184311	0.049063	0.240471
rbg-2	WBGene00004318	0.000202203	0.052068	0.486315
rib-1	WBGene00004360	0.000217401	0.054452	0.740924
rpn-8	WBGene00004464	2.60857e-05	0.02544	0.902443
rpn-9	WBGene00004465	0.00017626	0.048378	0.583012
rpt-4	WBGene00004504	0.000181192	0.048568	0.770089
scrm-4	WBGene00008681	6.41469e-05	0.033379	1.17175
sdz-8	WBGene00008334	1.62265e-05	0.018594	3.09123
sec-20	WBGene00018239	6.74784e-05	0.034366	0.487098
secs-1	WBGene00008379	0.000127069	0.042479	0.886871
sir-2.3	WBGene00004802	0.000133064	0.042479	0.761346
sqv-3	WBGene00005021	0.0001029	0.039252	0.757457
sra-33	WBGene00005059	5.66135e-05	0.031264	1.84116
srbc-70	WBGene00017935	8.35319e-08	0.00014726	5.60345
srh-33	WBGene00005256	3.12128e-05	0.026012	5.74501
srh-36	WBGene00005259	8.35319e-08	0.00014726	5.60345
sru-45	WBGene00005708	3.12128e-05	0.026012	5.74501
srx-119	WBGene00006010	4.98294e-05	0.031264	5.74501
T02G5.3	WBGene00020163	0.000214045	0.053906	1.26017
T08B6.9	WBGene00020356	0.000209755	0.053413	5.74501
T12A2.3	WBGene00020438	0.000137504	0.042862	2.69773
T26A8.3	WBGene00020826	8.35319e-08	0.00014726	5.60345
tag-344	WBGene00015230	8.48099e-06	0.01094	5.31049
tbck-1	WBGene00016352	2.77612e-05	0.025969	0.860254
unc-97	WBGene00006826	0.000134805	0.042479	0.650176
W03C9.1	WBGene00012219	0.000173162	0.047814	1.65342
W06H8.2	WBGene00021066	5.34114e-07	0.00090673	2.01099
Y102A5C.2	WBGene00013611	2.25195e-05	0.022938	0.936383
Y119C1B.10	WBGene00022475	0.0001182	0.042479	0.314838
Y11D7A.8	WBGene00012432	8.12209e-05	0.036498	1.43542
Y18D10A.9	WBGene00012479	2.69404e-05	0.025726	0.50834
Y46G5A.35	WBGene00012920	7.81682e-05	0.035671	1.65253
Y46G5A.43	WBGene00077636	0.000171248	0.047814	1.89353
Y47G6A.31	WBGene00044436	0.000192665	0.050753	1.35802
Y47H9C.15	WBGene00012957	4.98294e-05	0.031264	5.74501
Y53G8AR.8	WBGene00021815	0.000171237	0.047814	0.513952
Y57A10C.9	WBGene00013287	2.04186e-05	0.021271	6.52214
Y57E12AL.6	WBGene00021959	0.000120821	0.042479	1.02562
Y57G11C.48	WBGene00013337	8.35319e-08	0.00014726	5.60345
Y73F8A.27	WBGene00013532	0.000103437	0.039252	0.746779
Y87G2A.25	WBGene00219288	8.77302e-05	0.037936	0.993576
ZK380.4	WBGene00022724	0.000104354	0.039252	5.60345
ZK829.1	WBGene00014093	4.98294e-05	0.031264	5.74501
ZK892.5	WBGene00014129	8.35319e-08	0.00014726	5.60345

## Sheet: Downregulated Genes
Gene	WB Gene ID	Unadjusted P-value	FDR	log2FC
abu-10	WBGene00000033	1.32807e-09	4.6826e-06	-5.41504
asp-5	WBGene00000218	0.000110344	0.04112	-2.31594
B0563.10	WBGene00077673	5.62267e-05	0.031264	-6.39803
C26D10.7	WBGene00023420	6.48127e-05	0.033379	-5.58746
C46H3.3	WBGene00016726	1.32807e-09	4.6826e-06	-5.41504
C47F8.7	WBGene00008163	3.53265e-06	0.0049325	-6.46167
C50F7.5	WBGene00016845	0.000128452	0.042479	-1.88167
C53D6.8	WBGene00008285	1.32807e-09	4.6826e-06	-5.41504
col-40	WBGene00000617	5.62267e-05	0.031264	-6.39803
cpi-1	WBGene00000535	0.000127254	0.042479	-1.18294
eyg-1	WBGene00013147	5.42842e-05	0.031264	-5.47794
F07G11.6	WBGene00023267	5.42842e-05	0.031264	-5.47794
F07G6.8	WBGene00017227	7.8602e-05	0.035671	-5.41504
F11E6.10	WBGene00008713	0.000185181	0.049063	-6.39803
F13D12.3	WBGene00008739	1.48733e-05	0.017587	-1.5271
F17B5.6	WBGene00044058	5.62267e-05	0.031264	-6.39803
F19G12.3	WBGene00017611	1.32807e-09	4.6826e-06	-5.41504
F26D10.13	WBGene00044244	7.15391e-10	4.6826e-06	-6.39803
F47B10.6	WBGene00009817	5.42842e-05	0.031264	-5.47794
F56H9.8	WBGene00189948	1.32807e-09	4.6826e-06	-5.41504
F59B10.2	WBGene00010318	5.42842e-05	0.031264	-5.47794
F59C12.4	WBGene00045272	0.000124457	0.042479	-4.25085
glb-2	WBGene00015536	8.71935e-05	0.037936	-1.44714
got-1.2	WBGene00020146	0.000201167	0.052068	-0.888326
grl-20	WBGene00001729	3.53265e-06	0.0049325	-6.46167
H08M01.1	WBGene00010373	5.42842e-05	0.031264	-5.47794
his-61	WBGene00001935	0.000142142	0.042862	-2.83005
his-67	WBGene00001941	7.64258e-05	0.035671	-2.8475
K02B12.9	WBGene00044679	0.000207417	0.053113	-7.45346
K03H9.3	WBGene00019372	7.8602e-05	0.035671	-5.41504
K04A8.2	WBGene00019374	0.000135306	0.042479	-6.39803
K09C4.4	WBGene00019549	5.62267e-05	0.031264	-6.39803
lat-2	WBGene00002252	0.000166202	0.047317	-0.851768
lgc-52	WBGene00013517	7.15391e-10	4.6826e-06	-6.39803
lipl-8	WBGene00013050	6.23824e-05	0.032866	-8.25728
M195.2	WBGene00010948	2.43051e-06	0.0037135	-6.97728
M28.2	WBGene00010894	0.000135306	0.042479	-6.39803
pha-2	WBGene00004011	0.000165634	0.047317	-6.46167
pqn-84	WBGene00004165	1.32807e-09	4.6826e-06	-5.41504
R01E6.5	WBGene00010969	7.8602e-05	0.035671	-5.41504
R12H7.4	WBGene00011255	5.62267e-05	0.031264	-6.39803
R13H4.8	WBGene00011266	0.000135306	0.042479	-6.39803
rpn-10	WBGene00004466	1.9114e-05	0.02086	-3.11498
snf-8	WBGene00004907	0.000135306	0.042479	-6.39803
srw-40	WBGene00005787	0.000135306	0.042479	-6.39803
srz-100	WBGene00012026	2.95205e-05	0.026012	-1.37383
str-116	WBGene00006167	5.42842e-05	0.031264	-5.47794
T06E4.10	WBGene00011537	0.000165634	0.047317	-6.46167
T15D6.11	WBGene00011785	1.32807e-09	4.6826e-06	-5.41504
T17A3.12	WBGene00020548	6.58252e-06	0.008874	-6.39803
uev-2	WBGene00006731	5.62267e-05	0.031264	-6.39803
W01F3.2	WBGene00012185	0.000164388	0.047317	-1.14705
W07G4.1	WBGene00012335	7.8602e-05	0.035671	-5.41504
W10G6.5	WBGene00194842	1.32807e-09	4.6826e-06	-5.41504
Y105C5B.9	WBGene00013650	9.91902e-05	0.039252	-0.650878
Y39E4A.1	WBGene00012711	1.32807e-09	4.6826e-06	-5.41504
Y43F8B.8	WBGene00014888	7.8602e-05	0.035671	-5.41504
Y55H10A.2	WBGene00021953	3.63922e-05	0.02876	-5.71178
Y60C6A.1	WBGene00022013	6.20823e-05	0.032866	-7.38945
Y68A4A.5	WBGene00013467	1.32807e-09	4.6826e-06	-5.41504
Y77E11A.16	WBGene00044464	1.32807e-09	4.6826e-06	-5.41504
ZC132.9	WBGene00022527	7.8602e-05	0.035671	-5.41504
ZK813.6	WBGene00044564	5.42842e-05	0.031264	-5.47794
