# Supplementary material for: Graded Proteasome Dysfunction in Caenorhabditis elegans Activates an Adaptive Response Involving the Conserved SKN-1 and ELT-2 Transcription Factors and the Autophagy-Lysosome Pathway
Source: PLoS Genet. 2016 Feb 1;12(2):e1005823. doi: 10.1371/journal.pgen.1005823 (PMC4734690; doi:10.1371/journal.pgen.1005823)
Supplement: S3 Table — (XLSX) [file pgen.1005823.s003.xlsx]

## Sheet: Upregulated Genes
	Term	Count	%	PValue	Fold Enrichment	Bonferroni	Benjamini	FDR
	proteasome complex	9	7.9646	3.92336e-12	50.1818	8.63152e-11	8.63152e-11	3.0706e-09
	proteasome core complex	6	5.30973	6.37165e-09	78.8571	1.40176e-07	7.00881e-08	4.98667e-06
	threonine-type endopeptidase activity	6	5.30973	1.46941e-08	66.6379	1.36655e-06	1.36655e-06	1.60863e-05
	threonine-type peptidase activity	6	5.30973	1.46941e-08	66.6379	1.36655e-06	1.36655e-06	1.60863e-05
	proteasome, subunit alpha/beta	6	5.30973	8.47754e-09	76.8778	1.37336e-06	1.37336e-06	1.02582e-05
	cytoplasm	12	11.6505	1.46494e-06	6.7647	9.37518e-05	3.12516e-05	0.00148823
	endopeptidase activity	10	8.84956	2.33102e-05	6.05013	0.00216553	0.00108335	0.0255159
	peptidase activity	12	10.6195	3.34339e-05	4.50691	0.00310458	0.00103593	0.0365956
	peptidase activity, acting on L-amino acid peptides	11	9.73451	9.53023e-05	4.46572	0.00882437	0.00221343	0.104283
	proteasome, alpha-subunit, conserved site	3	2.65487	0.000616028	76.8778	0.0950063	0.0486885	0.742882
