# Supplementary material for: Graded Proteasome Dysfunction in Caenorhabditis elegans Activates an Adaptive Response Involving the Conserved SKN-1 and ELT-2 Transcription Factors and the Autophagy-Lysosome Pathway
Source: PLoS Genet. 2016 Feb 1;12(2):e1005823. doi: 10.1371/journal.pgen.1005823 (PMC4734690; doi:10.1371/journal.pgen.1005823)
Supplement: S4 Table — (XLSX) [file pgen.1005823.s004.xlsx]

## Sheet: Ox Stress
	Gene WB ID	Gene	Transcript ID	log2FC	Exp Group Log2 Mean	Control Group Log2 Mean	p-value (t-test)
	WBGene00000830	ctl-1	Y54G11A.6	-0.749148	15.2949	16.0847	0.0744323
	WBGene00000831	ctl-2	Y54G11A.5	-0.535808	16.0604	16.8141	0.0188841
	WBGene00013220	ctl-3	Y54G11A.13	1.84694	16.3054	14.7472	0.00777231			upregulated with p < 0.05 (t-test)
	WBGene00000412	cdr-1	F35E8.11	-1.15222	10.7704	11.9912	0.032371			downregulated with p < 0.05 (t-test)
	WBGene00001527	gcs-1	F37B12.2	0.705845	17.8248	17.0873	0.00492057
	WBGene00001749	gst-1	R107.7	0.847874	19.5504	18.7165	0.000369042
	WBGene00001750	gst-2	K08F4.6	0.774018	8.32761	6.75265	0.137351
	WBGene00001751	gst-3	K08F4.11	0.478625	10.1065	9.4054	0.0781489
	WBGene00001752	gst-4	K08F4.7	1.47411	15.8267	14.576	0.00635535
	WBGene00001754	gst-6	F11G11.3	0.921438	14.6289	13.8868	0.0222823
	WBGene00001755	gst-7	F11G11.2	0.544113	18.9908	18.3826	0.011297
	WBGene00004804	skn-1	T19E7.2	0.695628	18.1458	17.6705	0.121973
	WBGene00004930	sod-1	C15F1.7	0.222373	18.3388	18.0702	0.00569756
	WBGene00004931	sod-2	F10D11.1	0.594269	18.6242	18.0536	0.00315596
	WBGene00004932	sod-3	C08A9.1	0.364161	11.6725	11.5152	0.708899
	WBGene00004933	sod-4	F55H2.1	0.324749	14.4926	14.0763	0.0553085
	WBGene00007036	sod-5	ZK430.3	-0.309665	6.72319	6.88311	0.884316
	WBGene00007072	ugt-1	AC3.7	-1.8717	12.2887	14.1234	0.0363191
	WBGene00007073	ugt-2	AC3.8	-0.86908	12.8553	13.7721	0.128086
	WBGene00013903	ugt-3	ZC455.3	0.644124	8.10324	8.09997	0.996651

## Sheet: Heat Shock Proteins
	Gene WB ID	Gene	Transcript ID	log2FC	Exp Group Log2 Mean	Control Group Log2 Mean	p-value (t-test)
	WBGene00002005	hsp-1	F26D10.3	0.173714	21.8227	21.6202	0.344498
	WBGene00002007	hsp-3	C15H9.6	0.419967	18.6499	18.6589	0.986445
	WBGene00002008	hsp-4	F43E2.8	0.14913	18.9423	18.873	0.737645			upregulated with p < 0.05 (t-test)
	WBGene00002010	hsp-6	C37H5.8	0.630522	19.7587	19.3415	0.138234			downregulated with p < 0.05 (t-test)
	WBGene00011906	hsp-12.1	T22A3.2	0.192506	10.3775	10.3834	0.984161
	WBGene00002011	hsp-12.2	C14B9.1	-0.783693	11.1534	11.6996	0.228481
	WBGene00002012	hsp-12.3	F38E11.1	-0.586689	11.2094	11.8448	0.0023105
	WBGene00002013	hsp-12.6	F38E11.2	0.207619	10.554	10.439	0.895897
	WBGene00002015	hsp-16.1	T27E4.8	0	0.0333333	0	0.373901
	WBGene00002016	hsp-16.2	Y46H3A.3	2.44481	12.3908	10.2724	0.00702315
	WBGene00002017	hsp-16.11	T27E4.2	0.310646	14.474	14.0315	0.233459
	WBGene00002018	hsp-16.41	Y46H3A.2	2.46228	12.7556	10.4281	0.00144739
	WBGene00002019	hsp-16.48	T27E4.3	0.921586	13.76	12.8351	0.0526642
	WBGene00002020	hsp-16.49	T27E4.9	0.921586	13.76	12.8351	0.0526642
	WBGene00002021	hsp-17	F52E1.7	-0.519777	14.082	14.9577	0.272031
	WBGene00002023	hsp-25	C09B8.6	-0.276132	15.6541	16.0432	0.0787566
	WBGene00002024	hsp-43	C14F11.5	-1.62011	16.3912	17.8338	0.00836791
	WBGene00002025	hsp-60	Y22D7AL.5	0.0885617	18.9654	18.8694	0.439293
	WBGene00002026	hsp-70	C12C8.1	2.23619	12.4967	10.5362	0.00520716
	WBGene00002004	hsf-1	Y53C10A.12	0.810143	17.737	16.9837	0.00303284

## Sheet: Proteasome
	Gene WB ID	Gene	Transcript ID	log2FC	Exp Group Log2 Mean	Control Group Log2 Mean	p-value (t-test)
	WBGene00003922	pas-1	C15H11.7	1.03314	19.1379	18.091	0.000486409
	WBGene00003923	pas-2	D1054.2	0.631842	19.8752	19.2177	0.00843735
	WBGene00003924	pas-3	Y110A7A.14	0.960243	19.8346	18.8682	3.33063e-05			upregulated with p < 0.05 (t-test)
	WBGene00003925	pas-4	C36B1.4	0.567076	19.2618	18.6821	0.00186021			downregulated with p < 0.05 (t-test)
	WBGene00003926	pas-5	F25H2.9	0.671452	20.0413	19.3716	0.0102229
	WBGene00003927	pas-6	CD4.6	0.732726	19.4499	18.717	0.000116314
	WBGene00003928	pas-7	ZK945.2	0.912764	19.5742	18.6858	0.000178595
	WBGene00003947	pbs-1	K08D12.1	0.723915	18.6383	17.9443	0.00407428
	WBGene00003948	pbs-2	C47B2.4	0.806812	18.316	17.5294	0.0052007
	WBGene00003949	pbs-3	Y38A8.2	0.860955	19.4526	18.597	0.000132843
	WBGene00003950	pbs-4	T20F5.2	0.824116	19.5839	18.8231	0.00123509
	WBGene00003951	pbs-5	K05C4.1	0.658328	10.8723	10.1525	0.00200177
	WBGene00003952	pbs-6	C02F5.9	0.961783	19.2477	18.2771	9.99108e-05
	WBGene00003953	pbs-7	F39H11.5	0.961203	19.8154	18.8699	0.000196557
	WBGene00004458	rpn-1	T22D1.9	0.599044	19.3667	18.92	0.143827
	WBGene00004459	rpn-2	C23G10.4	0.673923	19.3507	18.7568	0.0309064
	WBGene00004460	rpn-3	C30C11.2	0.765291	19.7776	18.9635	0.000538823
	WBGene00004461	rpn-5	F10G7.8	0.775249	19.3497	18.5182	0.000473177
	WBGene00004462	rpn-6.1	F57B9.10	0.591525	18.3599	17.7276	0.00828171
	WBGene00004463	rpn-7	F49C12.8	0.772962	19.9027	19.0619	0.00066105
	WBGene00004464	rpn-8	R12E2.3	0.902443	19.649	18.7333	2.60857e-05
	WBGene00004465	rpn-9	T06D8.8	0.583012	19.5386	18.9523	0.00017626
	WBGene00004466	rpn-10	B0205.3	-3.11498	14.74	17.7485	1.9114e-05
	WBGene00004467	rpn-11	K07D4.3	0.479908	18.5726	18.0543	0.0063388
	WBGene00004468	rpn-12	ZK20.5	0.542968	18.7	18.1641	0.00858643
	WBGene00010309	rpn-6.2	F59B2.5	0.214079	15.5804	15.3578	0.0112657
	WBGene00000097	aip-1	F58E10.4	0.714459	16.9179	16.2143	0.00219195
	WBGene00013924	rad-23	ZK20.3	0.371019	18.8655	18.4646	0.0400587
	WBGene00022492	dss-1	Y119D3B.15	1.19714	18.7457	17.536	4.52712e-05

## Sheet: Autophagy
	Gene WB ID	Gene	Transcript ID	log2FC	Exp Group Log2 Mean	Control Group Log2 Mean	p-value (t-test)
	WBGene00019748	atg-2	M03A8.2	0.431364	14.5803	14.4598	0.780897
	WBGene00021922	atg-3	Y55F3AM.4	0.407382	16.2134	15.7561	0.0565167
	WBGene00013595	atg-4.1	Y87G2A.3	0.330884	15.3264	15.0955	0.322162			upregulated with p < 0.05 (t-test)
	WBGene00014080	atg-4.2	ZK792.8	0.85885	14.852	13.9834	0.00970509			downregulated with p < 0.05 (t-test)
	WBGene00022152	atg-5	Y71G12B.12	0.459914	15.7893	15.3534	0.00289009
	WBGene00010882	atg-7	M7.5	0.489556	16.9306	16.2878	0.00708259
	WBGene00020706	atg-9	T22H9.2	0.475507	15.766	15.4938	0.388688
	WBGene00008427	atg-10	D2085.2	0.708097	13.1985	12.5404	0.0301667
	WBGene00020334	atg-11	T08A9.1	0.605856	15.8101	15.3907	0.340508
	WBGene00017045	atg-13	D2007.5	0.512981	16.9456	16.4084	0.0020608
	WBGene00017178	atg-16.1	F02E8.5	0.619369	15.4602	14.7369	0.0042771
	WBGene00019427	atg-16.2	K06A1.5	1.31126	17.0713	15.6926	8.34392e-05
	WBGene00018294	atg-18	F41E6.13	0.532951	18.3285	17.7371	0.0299066
	WBGene00000247	bec-1	T19E7.3	0.710445	16.7621	16.0491	0.00088246
	WBGene00020930	hlh-30	W02C12.3	-0.282743	14.3915	14.8789	0.123505
	WBGene00002980	lgg-1	C32D5.9	0.357916	19.5169	19.1542	0.0380856
	WBGene00002981	lgg-2	ZK593.6	0.289369	17.4185	17.0727	0.0311367
	WBGene00002982	lgg-3	B0336.8	0.623529	15.7912	15.1583	0.00561251
	WBGene00004013	pha-4	F38A6.1	-0.44313	10.9564	11.5901	0.0626847
	WBGene00013766	prmt-1	Y113G7B.17	0.240471	19.8354	19.5753	0.000184311
	WBGene00006786	unc-51	Y60A3A.1	0.0363233	14.7633	14.9703	0.56283
