# Supplementary material for: Graded Proteasome Dysfunction in Caenorhabditis elegans Activates an Adaptive Response Involving the Conserved SKN-1 and ELT-2 Transcription Factors and the Autophagy-Lysosome Pathway
Source: PLoS Genet. 2016 Feb 1;12(2):e1005823. doi: 10.1371/journal.pgen.1005823 (PMC4734690; doi:10.1371/journal.pgen.1005823)
Supplement: S5 Table — (XLSX) [file pgen.1005823.s005.xlsx]

## Sheet: Sheet1
Figure 5D					Figure 5E
gene	p-value				gene	p-value
N2 - cont RNAi vs rpn-10 - cont RNAi					N2 - cont RNAi vs rpn-10 - cont RNAi
pas-5	7.13111e-06				gcs-1	0.00598457
rpn-2	0.00198467				gst-4	0.0287674
rpn-5	1.06577e-05				gst-5	0.0785908
rpn-6.1	6.44146e-06				rpn-10 - cont RNAi vs rpn-10 - skn-1 RNAi
rpn-7	1.51016e-06				gcs-1	0.000134365
rpt-3	0.000111976				gst-4	2.18808e-05
rpn-10 - cont RNAi vs rpn-10 - skn-1 RNAi					gst-5	0.0130436
pas-5	5.40212e-05				rpn-10 - cont RNAi vs rpn-10 - elt-2 RNAi
rpn-2	0.00183783				gcs-1	0.284432
rpn-5	4.42274e-06				gst-4	0.210424
rpn-6.1	1.46297e-06				gst-5	0.479665
rpn-7	5.86444e-07				N2 - cont RNAi vs N2 - wdr-23 RNAi
rpt-3	5.03334e-05				gcs-1	0.00239539
rpn-10 - cont RNAi vs rpn-10 - elt-2 RNAi					gst-4	0.00506535
pas-5	0.979363				gst-5	0.00772751
rpn-2	0.475715
rpn-5	0.479513
rpn-6.1	0.278322
rpn-7	0.784225
rpt-3	0.902587
