# Supplementary material for: Graded Proteasome Dysfunction in Caenorhabditis elegans Activates an Adaptive Response Involving the Conserved SKN-1 and ELT-2 Transcription Factors and the Autophagy-Lysosome Pathway
Source: PLoS Genet. 2016 Feb 1;12(2):e1005823. doi: 10.1371/journal.pgen.1005823 (PMC4734690; doi:10.1371/journal.pgen.1005823)
Supplement: S6 Table — (XLS) [file pgen.1005823.s006.xls]

## Sheet: Final-Library
All TFs	Ahringer Plate	Ahringer Well	Kenyon Lab TF SUBLIBRARY PLATE & WELL	Comments
F54A5.1	1	G04	1A1
ZC123.3	1	E04	1A2
C45E1.1	2	G07	1A3
F23C8.4	2	B12	1A4
K09H9.7	2	H04	1A5
Y44E3B.1	2	H05	1A6
D1007.1	5	A05	1A7
F57C9.4	5	F06	1A8
B0261.1	6	D09	1A9
B0414.2	7	F12	1A10
C04F1.3	7	F03	1A11
C32F10.5	7	G10	1A12
C32F10.6	7	G11	1B1
F46F11.2	7	C11	1B2
F56H1.2	7	F05	1B3
M01E11.5	7	C07	1B4
T22E7.2	7	F10	1B5
C06A5.4	8	C03	1B6
C27A12.2	8	D01	1B7
C27A12.3	8	D02	1B8
C27A12.5	8	D04	1B9
C48E7.3	8	H11	1B10
C55B7.12	9	F08	1B11
F26B1.7	9	B10	1B12
F57B10.1	9	G06	1C1
ZC328.2	9	C11	1c2
C37A2.5	10	D04	1C3
F15C11.1	10	H01	1C4
F22D6.2	10	H10	1C5
T10B11.3	10	F07	1C6
C01H6.5	11	C06	1C7
C26C6.1	11	H07	1C8
F13G3.1	11	E03	1C9
M05B5.5	11	B12	1C10
R06C7.9	11	D07	1C11
D2030.7	12	B01	1C12
F27D4.4	12	D01	1D1
F27D4.6	12	D03	1D2
F55D12.3	12	F06	1D3
F55D12.4	12	f07	1D4
C09H6.1	13	A10	1D5
D1081.2	13	G01	1D6
D1081.8	13	G07	1D7
F52B5.5	13	D09	1D8
K02B12.1	13	G08	1D9
R05D11.1	13	H12	1D10
T02E1.3	13	B09	1D11
ZK265.4	13	C06	1D12
DY3.3	14	E01	1E1
F32H2.1	14	H02	1E2
F43G9.11	14	B05	1E3
F29D10.3			1E4	mistake
C41G7.5	15	H10	1E5
W10D5.1	15	B03	1E6
W10D5.3	15	B05	1E7
C16C2.1	16	E01	1E8
C36F7.1	16	A01	1E9
F52F12.4	16	H02	1E10
F52F12.6	16	H04	1E11
K10C3.6	16	G07	1E12
T23H4.2	16	G09	1F1
Y67A6A.2	16	G01	1F2
C25A1.11	17	E05	1F3
C25A1.2	17	D08	1F4
F25D7.3	17	H07	1F5
F45H11.1	17	H01	1F6
F45H11.4	17	H04	1F7
T23D8.8	17	B02	1F8
ZC247.3	17	F05	1F9
L4440	control	control	1F10
F37D6.6	18	B05	1F11
F59C6.2	18	B08	1F12
R13H8.1	18	G12	1G1
Y106G6H.4	18	A01	1G2
C27C7.3	19	H09	1G3
F36D1.1	19	F04	1G4
W06H12.1	19	E01	1G5
Y52B11A.9	19	C07	1G6
ZK1025.9	20	A09	1G7
C47F8.2	21	G09	1G8
C47F8.8	21	H03	1G9
F41D3.1	21	E09	1G10
F41D3.3	21	E11	1G11
T09E11.2	21	H05	1G12
Y53C10A.12	21	B05	1H1
Y53C10A.3	21	A08	1H2
E03H4.1			1H3	mistake
E03H4.13	22	C02	1H4
E03H4.6	22	B08	1H5
K11D2.4	22	D11	1H6
T06G6.5	22	H11	1H7
T07D10.3	22	F06	1H8
T15D6.6	22	A08	1H9
W02D9.3	22	E02	1H10
B0019.2	23	B01	1H11
Y18D10A.1	23	B03	1H12
Y40B1A.4	24	C01	2A1
F47G4.6	25	C08	2A2
Y71A12C.1	25	C01	2A3
F39B2.1	26	D04	2A4
K05C4.6	26	C10	2A5
ZK337.2	26	G04	2A6
ZK909.4	26	G01	2A7
2L52.1	31	A01	2A8
C01B12.2	31	A03	2A9
F23F1.1	31	A10	2A10
T27A1.6	32	B07	2A11
ZC204.2	34	H04	2A12	no growth
F45C12.1	35	B08	2B1
F45C12.15	35	C10	2B2
F45C12.2	35	B09	2B3
F45C12.3	35	B10	2B4
F59H6.6	36	C03	2B5
F42G2.6	37	C07	2B6
K12H6.1	38	C06	2B7
K12H6.12	38	D05	2B8
T10D4.6	38	H12	2B9
C46E10.8	40	G12	2B10
C46E10.9	40	H01	2B11
F19B10.9	40	F05	2B12
C17A2.1	41	B12	2C1
C17A2.8	41	C07	2C2
C49D10.2	41	C09	2C3
C49D10.6	41	D01	2C4
C49D10.9	41	D04	2C5
K10G6.1	41	E11	2C6
K10G6.3	41	F01	2C7
B0286.5	42	C04	2C8
B0304.1	42	E02	2C9
T05A7.4	42	G06	2C10
T05C1.4	42	D11	2C11
ZK546.5	43	E10	2C12
C27D6.4	44	A11	2D1
F56D1.1	44	G01	2D2
ZK177.10	44	H12	2D3
ZK177.3	44	H05	2D4
C17C3.10	45	A10	2D5
C17C3.7	45	A7	2D6
C17C3.8	45	A8	2D7
C17G10.4	45	B8	2D8
C18A3.8	45	E6	2D9
F10C1.5	45	E9	2D10
K05F1.5	45	F3	2D11
F28B12.2	46	A5	2D12
F40H3.4	46	D12	2E1
K06A1.1	47	A09	2E2
K06A1.4	47	A12	2E3
T28D9.9	47	B09	2E4
C04A2.3, T09A5.12	48	A12	2E5	mistake
F10E7.11	48	H01	2E6	no growth
F31E8.3	48	A06	2E7
T07F8.4	48	H05	2E8
F21D12.1	49	C12	2E9
F21D12.5	49	D03	2E10
F32A5.1	49	B04	2E11
ZK1290.4	49	G05	2E12	no growth
C08B11.3	50	G05	2F1
F18A1.2	50	A06	2F2
F18A1.3	50	A07	2F3
F18A1.4	50	A08	2F4
T09A5.12	50	E07	2F5
F10B5.3	51	A09	2F6
F49E12.6	51	F02	2F7
C34C6.8	52	D10	2F8
F28C6.1	52	B02	2F9
F28C6.2	52	B03	2F10	no growth
K08F8.2	52	E08	2F11
T22C8.3	52	C02	2F12
L4440	control	control	2G1
T22C8.4	52	C03	2G2
T22C8.5	52	C04	2G3
T23G7.1	53	D07	2G4
T24B8.6	53	C02	2G5
AH6.5	54	C07	2G6
E02H1.7	54	E06	2G7
F35H8.3	54	D07	2G8
T15H9.3	54	E09	2G9
C18D1.1	55	E12	2G10
F26C11.2	55	C06	2G11
F27E5.2	55	G02	2G12
empty			2H1	no growth
empty			2H2	no growth
empty			2H3	no growth
empty			2H4	no growth
empty			2H5	no growth
empty			2H6	no growth
empty			2H7	no growth
empty			2H8	no growth
empty			2H9	no growth
empty			2H10	no growth
empty			2H11	no growth
empty			2H12	no growth
F33H1.1	55	G06	3A1
F33H1.4	55	G09	3A2
R53.3	55	D04	3A3
T01E8.2	55	H07	3A4
Y53C12C.1	55	A08	3A5
ZK892.7	55	E04	3A6
C07E3.5	56	B06	3A7
C07E3.6	56	B07	3A8
F59B10.1	56	E02	3A9
T09F3.1	56	B12	3A10
F33A8.3	57	E08	3A11
F37H8.1	57	G08	3A12
F40F8.7	57	G03	3B1
R06F6.6	57	B03	3B2
C47G2.2	58	A02	3B3
W03C9.4	59	D08	3B4
Y17G7A.1	59	D03	3B5
F32A11.6	61	F01	3B6
C01G12.1	63	H05	3B7
Y48B6A.14, W01D2.2	63	D07	3B8	mistake
W01D2.2	64	C09	3B9
Y53F4B.28	64	G12	3B10	mistake, no growth
E01F3.1	64	D12	3B11	mistake, no growth
no overlap with CDS	64	E03	3B12	mistake, no growth
F54C4.3	66	B02	3C1
H10E21.3	66	A04	3C2
B0412.1	67	B01	3C3
K02F3.4	67	B08	3C4
T24C4.7	67	C10	3C5
E02H9.8	68	D10	3C6
F56F11.3	68	E08	3C7
W04B5.2	68	C10	3C8
C44F1.2	69	E12	3C9
C46F11.3	69	D03	3C10
C48D5.1	69	C08	3C11
F34D10.5	69	E09	3C12
L4440	control	control	3D1
R07E5.5	70	H05	3D2
R10E4.11	70	F05	3D3
R74.3	70	D06	3D4
C28A5.4	71	A06	3D5
C38D4.3	71	G11	3D6
C38D4.6	71	H02	3D7
C38D4.7	71	H03	3D8
F26A1.2	71	H07	3D9
T23F11.4	71	E02	3D10
C26E6.2	72	C10	3D11
F21H11.3	72	G07	3D12
F26F4.8	72	C05	3E1
K10D2.3	72	H03	3E2
R144.3	72	E06	3E3
C05D2.5	73	H05	3E4
C34E10.7	73	A09	3E5
ZC395.8	73	B06	3E6
B0336.1	74	A06	3E7
B0336.3	74	A08	3E8
B0336.7	74	A12	3E9
C05D10.1	74	H03	3E10
C28H8.9	74	E10	3E11
F40H6.4	74	H01	3E12
R12B2.1	74	C05	3F1
W03A3.1	74	C02	3F2
C16A3.4	75	F02	3F3
C16A3.7	75	F05	3F4
F47D12.4	75	D09	3F5
T26A5.8	75	H05	3F6
F23F12.9	76	A02	3F7
F31E3.1	76	G04	3F8
F37A4.8	76	C08	3F9
R13F6.5	76	E01	3F10
R13F6.9	76	E05	3F11
B0280.4	77	B01	3F12
B0280.8	77	B05	3G1
R151.8	77	E02	3G2	no growth
T20B12.6	77	H03	3G3
T20B12.8	77	H05	3G4
T20H4.2	77	E05	3G5
ZK418.1	77	A01	3G6
C07H6.7	78	A11	3G7
C08C3.1	78	E03	3G8
C08C3.3	78	E05	3G9
H14A12.4	78	A01	3G10
R13A5.5	78	B03	3G11
ZK652.5	78	E12	3G12
ZK652.6	78	F01	3H1
ZK686.4	78	E02	3H2
C14B9.6	79	C06	3H3
C30A5.7	79	E04	3H4
F44B9.6	79	A05	3H5
K12H4.1	79	A09	3H6
R05D3.3	79	H04	3H7
C06E1.8	80	D07	3H8
C13G5.1	80	D11	3H9
F54F2.5	80	H12	3H10
ZK370.2	80	G02	3H11
F44E2.7	81	A10	3H12
F54F2.9	81	A04	4A1
T23G5.6	81	H06	4A2
F58A4.7	82	F09	4A3
T05G5.2	82	H06	4A4
K01G5.1	84	H12	4A5
T07C4.2	84	C01	4A6
T07C4.6	84	C05	4A7
Y39A1A.5	84	G02	4A8
C44B9.4	85	C01	4A9
M142.4	85	C05	4A10
Y39A1C.3	85	B08	4A11
Y48A6C.1	85	E10	4A12
Y48A6C.3	85	E12	4B1
C24H11.3	86	D04	4B2
Y47D3B.7	86	B01	4B3
Y47D3B.9	86	B02	4B4
Y56A3A.18	86	F07	4B5
Y56A3A.28	86	F12	4B6
Y66A7A.5	86	B08	4B7
Y66A7A.8	86	B11	4B8
Y75B8A.1	86	G12	4B9
Y75B8A.2	86	H01	4B10
Y79H2A.3	86	G08	4B11
Y49E10.14	87	C04	4B12
Y75B8A.29	87	A11	4C1
F53A2.5	88	E07	4C2
T03F6.2	88	F01	4C3
T12D8.1	89	B06	4C4
R02D3.7	92	C06	4C5
C05G6.1	93	A03	4C6
Y104H12A.1	93	H10	4C7
C37F5.1	94	G02	4C8
F52C12.5	94	E04	4C9
F55A8.1	94	D10	4C10
C09G12.1	95	D07	4C11
F28F9.1	95	H02	4C12
Y37E11B.1	95	E12	4D1
ZC416.1	95	F09	4D2
F15E6.1	96	H03	4D3
F36A4.14	96	H02	4D4
K06B9.5	96	F08	4D5
W02C12.3	96	B06	4D6
W03D2.1	96	B11	4D7
ZK185.1	97	D06	4D8
R11E3.5	98	A05	4D9
T28H11.4	98	D11	4D10
C45E5.6	99	H12	4D11
T19E7.2	99	G09	4D12
H32C10.3	100	C08	4E1
K08B4.1	100	D10	4E2
M03D4.4	100	E06	4E3
C06G3.1	101	H06	4E4
C17H12.9	101	D11	4E5
F38A5.13	101	B05	4E6
C08G9.2	103	E06	4E7
C33H5.17	103	H08	4E8
F33D4.1	103	E07	4E9
F45E4.9	103	E03	4E10
F49E8.2	103	C05	4E11
C26B2.3	104	D06	4E12
C26B2.4	104	D07	4F1
T09A12.4	104	G03	4F2
C28C12.8	105	D10	4F3
F21D5.9	105	H05	4F4
T26A8.4	105	C07	4F5
C01F6.9	106	F12	4F6
C09G9.6	106	C01	4F7
C09G9.7	106	C02	4F8
C27B7.4	106	C05	4F9
D1046.2	106	C11	4F10
ZC410.1	106	E09	4F11
F14A5.1	107	B04	4F12
H22D14.1	107	B03	4G1
Y11D7A.12	107	A11	4G2
Y11D7A.13	107	A12	4G3
C28D4.1	108	C01	4G4
F32B6.1	108	F03	4G5
H27C11.1	108	C06	4G6
K01H12.3	108	B11	4G7
W09C2.1	108	A03	4G8
C04G2.7	109	C02	4G9
F44D12.10	109	A04	4G10
F01D4.6	110	C03	4G11
R13.1	110	H08	4G12
R13.2	110	H09	5A1
T07G12.10	110	D08	5A2
T07G12.11	110	D09	5A3
T07G12.12	110	D10	5A4
C08F8.8	111	H04	5A5
Y5F2A.4	111	E06	5A6
ZK593.4	111	B11	5A7
B0035.1	112	B05	5A8
F54D1.4	112	B02	5A9
H21P03.1	112	F02	5A10
L4440	control	control	5A11
M04B2.1	112	F05	5A12
R07H5.10	112	A02	5B1
C29E6.5	113	D09	5B2
F11A10.2	113	G07	5B3
M18.8	113	H05	5B4
ZK829.5	113	E09	5B5
C25G4.4	114	E12	5B6
F53B2.6	114	G10	5B7
B0564.10	116	A12	5B8
W02A2.7	116	D08	5B9
Y38H8A.5	116	G01	5B10
T23G4.1	117	B08	5B11
F13G11.1	118	D02	5B12
F55B11.4	118	B06	5C1
Y57G11C.25	118	F04	5C2
C35D6.4	119	G04	5C3
F38C2.2	119	E08	5C4
F38C2.5	119	E10	5C5
F38C2.7	119	E12	5C6
Y116A8C.17	120	D06	5C7
Y116A8C.18	120	D07	5C8
Y116A8C.19	120	D08	5C9
Y116A8C.20	120	D09	5C10
Y116A8C.22	120	D11	5C11
Y116A8C.35	120	E11	5C12
C49C3.5	121	B06	5D1
F33E11.1	125	D05	5D2
R02C2.4	125	C12	5D3
R11G11.1	125	H07	5D4
R11G11.2	125	H08	5D5
T01G6.4	125	G12	5D6
T01G6.6	125	H02	5D7
T01G6.7	125	H03	5D8
T01G6.8	125	H04	5D9
W03F9.2	125	B06	5D10
ZK6.1	125	E05	5D11
ZK6.2	125	E06	5D12
empty			5E1	no growth
empty			5E2	no growth
empty			5E3	no growth
empty			5E4	no growth
empty			5E5	no growth
empty			5E6	no growth
empty			5E7	no growth
empty			5E8	no growth
empty			5E9	no growth
empty			5E10	no growth
empty			5E11	no growth
empty			5E12	no growth
empty			5F1	no growth
empty			5F2	no growth
empty			5F3	no growth
empty			5F4	no growth
empty			5F5	no growth
empty			5F6	no growth
empty			5F7	no growth
empty			5F8	no growth
empty			5F9	no growth
empty			5F10	no growth
empty			5F11	no growth
empty			5F12	no growth
empty			5G1	no growth
empty			5G2	no growth
empty			5G3	no growth
empty			5G4	no growth
empty			5G5	no growth
empty			5G6	no growth
empty			5G7	no growth
empty			5G8	no growth
empty			5G9	no growth
empty			5G10	no growth
empty			5G11	no growth
empty			5G12	no growth
empty			5H1	no growth
empty			5H2	no growth
empty			5H3	no growth
empty			5H4	no growth
empty			5H5	no growth
empty			5H6	no growth
empty			5H7	no growth
empty			5H8	no growth
empty			5H9	no growth
empty			5H10	no growth
empty			5H11	no growth
empty			5H12	no growth
empty			6A1	no growth
empty			6A2	no growth
empty			6A3	no growth
empty			6A4	no growth
empty			6A5	no growth
empty			6A6	no growth
empty			6A7	no growth
empty			6A8	no growth
empty			6A9	no growth
empty			6A10	no growth
empty			6A11	no growth
empty			6A12	no growth
empty			6B1	no growth
empty			6B2	no growth
empty			6B3	no growth
empty			6B4	no growth
empty			6B5	no growth
empty			6B6	no growth
empty			6B7	no growth
empty			6B8	no growth
empty			6B9	no growth
empty			6B10	no growth
empty			6B11	no growth
empty			6B12	no growth
empty			6C1	no growth
empty			6C2	no growth
empty			6C3	no growth
empty			6C4	no growth
empty			6C5	no growth
empty			6C6	no growth
empty			6C7	no growth
empty			6C8	no growth
empty			6C9	no growth
empty			6C10	no growth
empty			6C11	no growth
empty			6C12	no growth
empty			6D1	no growth
empty			6D2	no growth
empty			6D3	no growth
empty			6D4	no growth
empty			6D5	no growth
empty			6D6	no growth
empty			6D7	no growth
empty			6D8	no growth
empty			6D9	no growth
empty			6D10	no growth
empty			6D11	no growth
empty			6D12	no growth
ZK6.4	125	E08	6E1
ZK6.5	125	E09	6E2
C14C6.4	126	B01	6E3
F31F4.12	126	F02	6E4
F48G7.11	126	D12	6E5
F48G7.3	126	D04	6E6
R11G11.12	126	A06	6E7
ZK488.1	126	C05	6E8
ZK488.2	126	C06	6E9
ZK488.4	126	C07	6E10
C38C3.9	127	H10	6E11
R13D11.8	127	A05	6E12
F16B4.9	128	B06	6F1
ZK697.2	128	E03	6F2
F36F12.8	129	B07	6F3
F41B5.9	129	F11	6F4
F44C8.10	129	F01	6F5
F44C8.11	129	F02	6F6
F44C8.2	129	E05	6F7
F44C8.3	129	E06	6F8
F44C8.4	129	E07	6F9
F44C8.5	129	E08	6F10
F44C8.6	129	E09	6F11
F44C8.9	129	E12	6F12
T27B7.1	129	G04	6G1
T27B7.2	129	G05	6G2
T27B7.3	129	G06	6G3
T27B7.4	129	G07	6G4
T27B7.5	129	G08	6G5
F37B4.10	131	E05	6G6
T24A6.11	133	G01	6G7
T24A6.8	133	F10	6G8
C17E7.5	134	E01	6G9
C17E7.6	134	E02	6G10
C17E7.7	134	E03	6G11
F47C10.1	134	D02	6G12
F47C10.3	134	D04	6H1
F47C10.4	134	D05	6H2
F47C10.7	134	D07	6H3
T27C4.4	134	B07	6H4
F13A2.8	135	G11	6H5
R02D1.1	135	F04	6H6
T05B4.2	135	C02	6H7
T19H12.8, F32D1.5	136	F11	6H8	mistake
C04F5.5	137	C06	6H9
C04F5.9	137	C10	6H10
C10G8.7	137	G09	6H11
T09D3.4	137	H02	6H12
C24G6.4	138	B09	7A1
F44E7.8	138	G08	7A2
F17A9.3	139	D07	7A3
F17A9.6	139	D10	7A4
F29G9.4	139	C02	7A5
F44C4.2	140	D12	7A6
K11G9.4	140	F01	7A7
C33G8.12	141	D03	7A8
C33G8.8	141	C11	7A9
C33G8.9	141	C12	7A10
F09G2.9	141	G08	7A11
VC5.5	141	E06	7A12
C03G6.10	142	C10	7B1
C03G6.12	142	C12	7B2
C03G6.8	142	C08	7B3
C54F6.9	142	H11	7B4
C12D5.8	143	E01	7B5
F19F10.1	143	A05	7B6
F19F10.5	143	A09	7B7
D1014.8	144	D11	7B8
K07C11.1	144	E11	7B9
W02D7.6	144	H07	7B10
ZC513.6	144	B06	7B11
F52E1.1	145	A12	7B12
C01B7.1	146	B02	7C1
C25E10.1	146	E11	7C2
F59E11.10	146	D07	7C3
F59E11.11	146	D08	7C4
T19A5.4, F59E11.12	146	C09	7C5	mistake
T19A5.5, F59E11.13	146	C10	7C6	mistake
F44A2.4	147	C07	7C7
L4440	control	control	7C8
ZK682.4	147	C01	7C9
F58E6.10	148	D03	7C10
T07C12.11	148	H01	7C11
T11A5.1	148	F03	7C12
F57A8.1	149	A04	7D1
F57A8.5	149	A08	7D2
Y22F5A.1	149	E12	7D3
F29F11.5	150	E09	7D4
T19B10.11	151	G03	7D5
F38B7.1	152	D11	7D6
H12C20.3	152	E07	7D7
T27F2.4	152	F10	7D8
W05E10.3	152	G05	7D9
C13C4.1	153	F02	7D10
C13C4.2	153	F03	7D11
C13C4.3	153	F04	7D12
R07B7.13	153	E10	7E1
R07B7.14	153	E11	7E2
R07B7.15	153	E12	7E3
C26E1.3	156	B09	7E4
C34D1.1	156	B01	7E5
C34D1.2	156	B02	7E6
C34D1.5	156	B05	7E7
C50B6.8	156	C05	7E8
M04G12.4	156	D07	7E9
T10G3.5	156	F11	7E10
F09F3.10	157	E12	7E11
F55B12.1	157	D08	7E12
R10D12.2	157	G11	7F1
T01D3.2	157	B04	7F2
F56A12.1	158	H06	7F3
F58E10.2	158	A04	7F4
F58E10.5	158	A07	7F5
T08G5.7	158	B02	7F6
ZC376.4	158	D04	7F7
F23B12.7	159	A11	7F8
C06B8.1	161	H04	7F9
R08H2.9	161	E09	7F10
ZK1037.4	161	C09	7F11
ZK1037.5	161	C10	7F12
F57A10.5	162	F09	7G1
K06B4.1	162	C09	7G2
K06B4.10	162	D06	7G3
K06B4.5	162	D01	7G4
K06B4.6	162	D02	7G5
K06B4.7	162	D03	7G6
K06B4.8	162	D04	7G7
T26E4.8	162	G05	7G8
C06C6.5	163	E12	7G9
F14H3.11	163	H05	7G10
F35E8.12	163	C07	7G11
T05G11.1	163	C10	7G12
T06C12.7	163	A12	7H1
F57G8.6	164	G03	7H2
T13F3.2	164	E03	7H3
T13F3.3	164	E04	7H4
F36D3.2	165	C07	7H5
T03E6.3	165	D12	7H6
Y32B12B.6	165	D09	7H7
Y70C5C.6	165	H01	7H8
F09C6.8	166	C06	7H9
F09C6.9	166	C07	7H10
Y102A5C.18	166	D11	7H11
ZK218.6	166	H08	7H12
F47H4.1	167	E02	8A1
F57G4.6	168	C02	8A2
Y6G8.3	168	B08	8A3
Y51A2D.17	169	G01	8A4
C54E10.5	170	B05	8A5
Y17D7A.1	170	B07	8A6
Y17D7B.1	170	A08	8A7
B0250.4	173	B06	8A8
F38A6.1	173	H01	8A9
F38A6.3	173	H03	8A10
F53F8.1	173	G01	8A11
B0310.2	176	B11	8A12
F13C5.2	176	D02	8B1
F25E2.5	176	G02	8B2
F57C12.3	176	C10	8B3
R04A9.5	176	A12	8B4
T04G9.1	176	F04	8B5
ZK1193.5	176	B05	8B6
D1005.3	177	H08	8B7
W05H7.4	177	H04	8B8
C36C9.2	178	C02	8B9
T26C11.1	178	E08	8B10
T26C11.5	178	E12	8B11
T26C11.6	178	F01	8B12
ZK380.1	178	B06	8C1
C43H6.7	179	E02	8C2
C43H6.8	179	E03	8C3
F48B9.5	179	A10	8C4
T14F9.4	179	B09	8C5
T14F9.5	179	B10	8C6
C33D12.1	180	C12	8C7
F53B3.1	180	A09	8C8	no growth
F56E3.4	180	F04	8C9
K10B3.5	180	E02	8C10
C02F12.5	181	E07	8C11
C12D12.5	181	B09	8C12	no growth
T14G12.4	181	F04	8D1
ZC64.3	181	H01	8D2
ZC64.4	181	H02	8D3
C07A12.1	182	H05	8D4
C07A12.3	182	H07	8D5
C07A12.5	182	H09	8D6	no growth
C52B9.2	182	D08	8D7	no growth
F48D6.3	182	D05	8D8
C39E6.4	183	C08	8D9
C42D8.4	183	G09	8D10
F16H11.5	183	B04	8D11
K02G10.1	183	B05	8D12
ZC8.4	183	F06	8E1
F13D11.2	184	H02	8E2
T22B7.1	184	E11	8E3	no growth
F49E10.5	185	A01	8E4
T13C5.4	185	E05	8E5
C25B8.6	186	B11	8E6
C56E10.1	186	B12	8E7
C56E10.4	186	C03	8E8
F22A3.1	186	A06	8E9
F22A3.5	186	A10	8E10
R03E9.1	186	D06	8E11
C10A4.8	187	E10	8E12
C54D1.6	187	A11	8F1
F08C6.7	187	H03	8F2
F26A10.2	187	H08	8F3
F46C8.5	187	G04	8F4
K08A8.2	187	F03	8F5
C02B8.4	188	G02	8F6
C34D10.2	188	E07	8F7	no growth
C47C12.3	188	B03	8F8
T01B10.4	189	D11	8F9
C06E2.1	190	A11	8F10
C28G1.4	190	A10	8F11
F47E1.3	190	D06	8F12
F21G4.5	191	F03	8G1
R07B1.1	191	E01	8G2
C33D3.1	192	E06	8G3
F11A1.3	192	G06	8G4
F14F3.1	192	E09	8G5
F21A10.2	192	A12	8G6
F44A6.2	192	B04	8G7
T18D3.7			8G8	mistake, no growth
T05A10.1	192	H08	8G9	no growth
C34F6.9	193	F10	8G10
ZK455.6	193	H07	8G11
C35C5.1	194	B04	8G12
C40H5.5	194	F01	8H1
C44C10.8	194	E01	8H2
T08D10.1	194	H08	8H3
C49F5.4	195	A02	8H4
F17A2.5	195	E08	8H5
F45E6.2	195	H05	8H6
T18D3.2	195	G09	8H7
T01C1.3			8H8	mistake
L4440	control	control	8H9
T24D3.1	195	G07	8H10
C02B4.2	196	B03	8H11	no growth
F11C1.6	196	E10	8H12
Y65B4BR.5			9A1	mistake
K03A11.3	196	F04	9A2
T07C5.2	196	B06	9A3
T07C5.3	196	B07	9A4
T07C5.4	196	B08	9A5
T07C5.5	196	B09	9A6
T22H6.6	196	C10	9A7
C29F7.4	197	C09	9A8
C29F7.5	197	C10	9A9	no growth
F46G10.6	197	B08	9A10
K09A11.1	197	A01	9A11
K11E4.5	197	H07	9A12
C37E2.4	198	F02	9B1
C37E2.5	198	F03	9B2
F16B12.6	198	D10	9B3
F16B12.8	198	D12	9B4
F28H6.2	198	E02	9B5
K02B9.4	198	B07	9B6
K04C1.3	198	F09	9B7	no growth
C18B12.3	199	H10	9B8
C27C12.2	199	F01	9B9
C27C12.6	199	F05	9B10
F40E10.2	199	C12	9B11
H01A20.1	199	B08	9B12
T04C10.4	199	E11	9C1
Y16B4A.1	199	E03	9C2
C33A11.4	200	D08	9C3
F09B12.2	200	A10	9C4
F23A7.6	201	E02	9C5
F52E10.1	201	E06	9C6
F53H4.5	201	B03	9C7
T27A8.2	201	C07	9C8
T27B1.2	201	H01	9C9
F31A3.2	203	D11	9C10
F31A3.4	203	E01	9C11
R09G11.2	203	D09	9C12
Y65B4BR.5	GHR-10001@A9	1	9D1
C17D12.1	GHR-10009@H9	6	9D2
Y75B8A.35	GHR-10013@G7	10	9D3
T28F12.2	GHR-10014@C4	11	9D4
T12C9.6	GHR-10019@C6	15	9D5	no growth
F22D3.1	GHR-10028@A5	23	9D6
T11G6.8	GHR-10040@B8	29	9D7
T06C12.6	GHR-10040@C2	29	9D8
Y47D3A.10	GHR-10056@E7	35	9D9
Y53G8AR.9	GHR-10056@G2	35	9D10
Y41C4A.4	GHR-10056@G8	35	9D11
K08A2.5	GHR-10113@A6	38	9D12
F45B8.4	GHR-10154@B12	41	9E1
W10D9.4	GHR-11003@F04	45	9E2
F46B6.7	GHR-11004@A02	46	9E3
C07G2.2	GHR-11007@F04	49	9E4
F43C1.4	GHR-11008@E05	50	9E5
C24A1.2	GHR-11008@H02	50	9E6
Y39E4B.2	GHR-11009@H01	51	9E7
Y47D3A.6	GHR-11010@B07	52	9E8
C01G8.9	GHR-11013@D06	55	9E9
F33D11.4	GHR-11014@F02	56	9E10
F02E9.2	GHR-11014@G03	56	9E11
C53D5.4	GHR-11017@A05	59	9E12
W05B5.3	GHR-11017@B07	59	9F1
ZK1025.10	GHR-11017@E09	59	9F2
Y47H9C.2	GHR-11018@D06	60	9F3
Y54E10BR.8	GHR-11019@C01	61	9F4
Y87G2A.3	GHR-11021@C02	63	9F5
Y74C9A.4	GHR-11021@C03	63	9F6
F37D6.2	GHR-11022@H02	64	9F7
F33D11.12	GHR-11023@G07	65	9F8
Y15E3A.1	GHR-11024@B07	66	9F9
Y53F4B.3	GHR-11026@E08	68	9F10
T24H10.7	GHR-11028@E05	70	9F11
R03C1.3	GHR-11028@F11	70	9F12
F54H5.4	GHR-11029@G07	71	9G1
H20J04.3	GHR-11029@G11	71	9G2
Y38E10A.18	GHR-11030@G06	72	9G3
Y48C3A.17	GHR-11031@B05	73	9G4
Y48C3A.4	GHR-11031@G05	73	9G6	mistake
Y38E10A.6	GHR-11033@E01	75	9G5	mistake
F58G1.2	GHR-11034@B11	76	9G7
F12E12.5	GHR-11034@C11	76	9G8
T08H4.3	GHR-11035@D01	77	9G9
Y51H1A.6	GHR-11036@F07	78	9G10
C52E12.1	GHR-11037@F04	79	9G11
C52E12.6	GHR-11037@F04	79	9G12
Y57A10A.31	GHR-11037@G06	79	9H1
Y51H4A.4	GHR-11041@A04	83	9H2
F20D12.6	GHR-11041@B09	83	9H3
ZK616.10	GHR-11042@E01	84	9H4
Y62E10A.17	GHR-11044@E08	86	9H5
Y73F8A.16	GHR-11045@B08	87	9H6
Y73F8A.17	GHR-11045@G02	87	9H7
Y42H9AR.3	GHR-11046@C04	88	9H8
F25H8.6	GHR-11046@E08	88	9H9
Y94H6A.1	GHR-11046@H03	88	9H10
Y55F3AM.14	GHR-11047@C02	89	9H11
Y51H4A.17	GHR-11047@G01	89	9H12
Y55F3AM.6	GHR-11049@B05	91	10A1
F58G6.5	GHR-11050@B02	92	10A2
R11E3.6	GHR-11051@F11	93	10A3
Y53C12B.5	GHR-11052@E07	94	10A4
W10C8.2	GHR-11053@D02	95	10A5
Y80D3A.3	GHR-11057@B11	99	10A6
Y39B6A.12	GHR-11057@D11	99	10A7
C17E7.1	GHR-11057@H06	99	10A8
C34H3.2	GHR-11058@F07	missing	10A9
F46F3.1	GHR-11060@B02	102	10A10
Y46H3D.6	GHR-11062@A07	104	10A11
C33G8.10	GHR-11062@D07	104	10A12
F25E5.6	GHR-11062@E12	104	10B1
C54F6.8	GHR-11062@F07	104	10B2
F44G3.9	GHR-11063@B03	105	10B3
T01G6.5	GHR-11063@E11	105	10B4
Y39B6A.17	GHR-11064@B12	106	10B5
M02H5.1	GHR-11064@D07	106	10B6
F38H12.3	GHR-11064@E11	106	10B7
C12D5.2	GHR-11064@F03	106	10B8
C17E7.8	GHR-11064@F06	106	10B9
T06C12.13	GHR-11064@F08	106	10B10
C41G6.5	GHR-11064@G04	106	10B11
R04B5.3	GHR-11064@H01	106	10B12
F41B5.10	GHR-11064@H05	106	10C1
F16B4.1	GHR-11064@H09	106	10C2
F16B4.11	GHR-11065@A03	107	10C3
Y80D3A.4	GHR-11065@C10	107	10C4
M02H5.6	GHR-11065@F04	107	10C5
T27B7.6	GHR-11065@G02	107	10C6
F16B4.12	GHR-11065@H02	107	10C7
M02H5.7	GHR-11065@H04	107	10C8
Y5H2B.2	GHR-11066@C05	108	10C9
Y105E8A.17	GHR-11067@A05	109	10C10
C15C8.2	GHR-11067@H08	109	10C11
C18G1.2	GHR-11068@A09	110	10C12
W05B10.2	GHR-11068@B10	110	10D1
C10G8.6	GHR-11068@D05	110	10D2
K06B4.2	GHR-11069@B03	111	10D3
Y17D7A.3	GHR-11069@C11	111	10D4
C33G8.6	GHR-11069@E11	111	10D5
C06C6.4	GHR-11070@A01	112	10D6
T26H2.9	GHR-11070@A05	112	10D7
R04B5.4	GHR-11070@C03	112	10D8
ZC376.7	GHR-11070@E07	112	10D9
Y113G7B.23	GHR-11071@F10	113	10D10
D2021.2	GHR-11076@E03	118	10D11
K08H2.8	GHR-11077@B02	119	10D12
K03E6.1	GHR-11077@D04	119	10E1
Y60A9.3	GHR-11079@F10	121	10E2
F49H12.1	GHR-11080@E08	122	10E3
R08B4.2	GHR-11080@E10	122	10E4
